# Supplementary material for: Preserved Aesthetic Judgements in Parkinson’s Disease: A Case–Control Study Suggests Limited Need for Content Adaptation for Receptive Arts Engagement
Source: J Clin Med. 2026 Jun 23;15(13):4865. doi: 10.3390/jcm15134865 (PMC13362079; doi:10.3390/jcm15134865)
Supplement: Supplementary file 1 [file jcm-15-04865-s001.zip]

Archive with 4 entries (4 files):
- Supplementary File S1. data_control factor.xlsx
- Supplementary File S2. Data_valence factor.xlsx
- Supplementary File S3. full_Precision_Emotion_Colour_Analysis.xlsx
- supplementary materials.pdf
