# Supplementary material for: Preserved Aesthetic Judgements in Parkinson’s Disease: A Case–Control Study Suggests Limited Need for Content Adaptation for Receptive Arts Engagement
Source: J Clin Med. 2026 Jun 23;15(13):4865. doi: 10.3390/jcm15134865 (PMC13362079; doi:10.3390/jcm15134865)
Supplement: Supplementary file 1 [file jcm-15-04865-s001.zip › Supplementary File S1. data_control factor.xlsx]

## Sheet: Sheet1
order	group	Control_Type	Colour	Raw_Count	Weighted_Count	Group_N	Weighted_Prop
1	Control	High_control	Red	24	4.18095	47	8.89564
2	Parkinsons	High_control	Gray	32	7.30079	83	8.79614
3	Control	Low_control	Blue	19	3.9246	47	8.35022
4	Parkinsons	Low_control	Gray	31	6.35754	83	7.65969
5	Control	Low_control	Red	20	3.27381	47	6.96555
6	Parkinsons	High_control	Black	31	5.63413	83	6.7881
7	Control	High_control	Yellow	18	2.98492	47	6.35089
8	Parkinsons	High_control	Red	36	5.22421	83	6.29422
9	Control	High_control	Blue	13	2.90556	47	6.18203
10	Parkinsons	High_control	Brown	30	4.93095	83	5.94091
11	Parkinsons	High_control	Purple	29	4.90317	83	5.90744
12	Parkinsons	Low_control	Red	30	4.75119	83	5.72433
13	Parkinsons	High_control	Blue	25	4.72143	83	5.68847
14	Control	Low_control	Gray	17	2.63135	47	5.59862
15	Parkinsons	Low_control	Blue	27	4.6369	83	5.58663
16	Control	High_control	Gray	16	2.46706	47	5.24907
17	Parkinsons	Low_control	Brown	27	4.22937	83	5.09562
18	Parkinsons	Low_control	Black	25	4.21627	83	5.07984
19	Control	High_control	Black	14	2.30516	47	4.90459
20	Control	High_control	Green	15	2.24167	47	4.7695
21	Control	Low_control	Brown	15	2.23651	47	4.75853
22	Control	Low_control	Black	13	2.18016	47	4.63864
23	Parkinsons	Low_control	Green	24	3.77063	83	4.54293
24	Control	High_control	Brown	15	2.10317	47	4.47484
25	Control	High_control	Purple	12	1.97302	47	4.19791
26	Parkinsons	Low_control	Purple	24	3.34762	83	4.03328
27	Parkinsons	High_control	Yellow	24	3.26468	83	3.93335
28	Control	Low_control	Yellow	12	1.83254	47	3.89902
29	Parkinsons	Low_control	Yellow	22	2.87421	83	3.4629
30	Parkinsons	High_control	Turquoise	12	2.71468	83	3.2707
31	Control	Low_control	Orange	10	1.5246	47	3.24384
32	Control	Low_control	Purple	10	1.48294	47	3.15518
33	Control	High_control	Pink	9	1.45119	47	3.08764
34	Parkinsons	High_control	Green	17	2.40833	83	2.90161
35	Control	High_control	Orange	10	1.35317	47	2.87909
36	Control	Low_control	Pink	8	1.34167	47	2.85461
37	Control	Low_control	Green	9	1.25476	47	2.66971
38	Parkinsons	High_control	Orange	16	2.20119	83	2.65204
39	Parkinsons	Low_control	Orange	15	2.19683	83	2.64678
40	Control	High_control	Turquoise	6	0.934524	47	1.98835
41	Parkinsons	Low_control	Turquoise	11	1.53254	83	1.84643
42	Parkinsons	High_control	Pink	7	0.891667	83	1.0743
43	Parkinsons	Low_control	Pink	7	0.891667	83	1.0743
44	Control	Low_control	Turquoise	3	0.416667	47	0.886525
