# Supplementary material for: Preserved Aesthetic Judgements in Parkinson’s Disease: A Case–Control Study Suggests Limited Need for Content Adaptation for Receptive Arts Engagement
Source: J Clin Med. 2026 Jun 23;15(13):4865. doi: 10.3390/jcm15134865 (PMC13362079; doi:10.3390/jcm15134865)
Supplement: Supplementary file 1 [file jcm-15-04865-s001.zip › Supplementary File S2. Data_valence factor.xlsx]

## Sheet: Sheet1
order	group	valence	colour	Raw_Count	weighted_Count	Group_N	weighted_Prop
1	Parkinsons	Negative	Gray	37	9.7	83	11.7
2	Control	Positive	Red	22	4.83	47	10.3
3	Control	Negative	Gray	20	4.32	47	9.18
4	Control	Positive	Blue	15	4	47	8.51
5	Parkinsons	Negative	Brown	32	7.01	83	8.44
6	Parkinsons	Positive	Red	32	6.85	83	8.25
7	Control	Negative	Black	18	3.82	47	8.12
8	Control	Negative	Brown	19	3.74	47	7.96
9	Parkinsons	Negative	Black	27	6.47	83	7.79
10	Control	Positive	Yellow	15	3.16	47	6.72
11	Parkinsons	Positive	Blue	25	5.56	83	6.7
12	Control	Negative	Blue	11	3.1	47	6.6
13	Control	Positive	Green	15	3.06	47	6.51
14	Parkinsons	Negative	Purple	24	5.17	83	6.23
15	Parkinsons	Positive	Gray	15	4.44	83	5.35
16	Parkinsons	Positive	Yellow	22	4.36	83	5.25
17	Control	Positive	Pink	11	2.47	47	5.25
18	Control	Positive	Orange	12	2.43	47	5.16
19	Control	Negative	Purple	12	2.43	47	5.16
20	Parkinsons	Positive	Purple	21	3.94	83	4.75
21	Parkinsons	Positive	Orange	18	3.88	83	4.68
22	Parkinsons	Negative	Blue	13	3.78	83	4.56
23	Control	Negative	Red	7	1.93	47	4.11
24	Parkinsons	Positive	Black	13	3.39	83	4.09
25	Parkinsons	Positive	Green	16	3.33	83	4.02
26	Parkinsons	Positive	Turquoise	13	2.98	83	3.59
27	Parkinsons	Negative	Green	13	2.73	83	3.28
28	Parkinsons	Negative	Red	13	2.43	83	2.93
29	Control	Positive	Purple	7	1.28	47	2.73
30	Control	Negative	Yellow	6	1.18	47	2.52
31	Control	Positive	Turquoise	6	1.18	47	2.52
32	Control	Positive	Gray	5	1.15	47	2.45
33	Parkinsons	Positive	Brown	8	2.03	83	2.44
34	Parkinsons	Negative	Yellow	9	1.72	83	2.07
35	Control	Negative	Pink	4	0.783	47	1.67
36	Control	Positive	Black	3	0.7	47	1.49
37	Parkinsons	Positive	Pink	6	1.08	83	1.3
38	Control	Positive	Brown	3	0.583	47	1.24
39	Parkinsons	Negative	Turquoise	3	0.95	83	1.14
40	Control	Negative	Green	3	0.51	47	1.08
41	Parkinsons	Negative	Orange	5	0.835	83	1.01
42	Control	Negative	Orange	2	0.343	47	0.729
43	Parkinsons	Negative	Pink	2	0.367	83	0.442
44	Control	Negative	Turquoise	0	0	0	0
