# Supplementary material for: Preserved Aesthetic Judgements in Parkinson’s Disease: A Case–Control Study Suggests Limited Need for Content Adaptation for Receptive Arts Engagement
Source: J Clin Med. 2026 Jun 23;15(13):4865. doi: 10.3390/jcm15134865 (PMC13362079; doi:10.3390/jcm15134865)
Supplement: Supplementary file 1 [file jcm-15-04865-s001.zip › Supplementary File S3. full_Precision_Emotion_Colour_Analysis.xlsx]

## Sheet: Sheet1
Order_Line	group	Emotion_Category	Colour	Raw_Count	Weighted_Count	Group_N	Weighted_Prop
1	Control	HighControl_Negative	Gray	14	1.97464	47	4.20136
2	Control	HighControl_Negative	Black	12	1.76746	47	3.76055
3	Control	HighControl_Negative	Brown	13	1.68059	47	3.57573
4	Control	HighControl_Negative	Red	7	1.28571	47	2.73556
5	Control	HighControl_Negative	Purple	7	1.025	47	2.18085
6	Control	HighControl_Negative	Blue	5	0.983766	47	2.09312
7	Control	HighControl_Negative	Yellow	5	0.739683	47	1.57379
8	Control	HighControl_Negative	Green	3	0.420635	47	0.894968
9	Control	HighControl_Negative	Pink	2	0.285714	47	0.607903
10	Control	HighControl_Negative	Orange	1	0.111111	47	0.236407
11	Control	HighControl_Positive	Red	19	2.77146	47	5.89673
12	Control	HighControl_Positive	Yellow	13	2.05754	47	4.37774
13	Control	HighControl_Positive	Blue	11	1.80877	47	3.84844
14	Control	HighControl_Positive	Green	13	1.78297	47	3.79356
15	Control	HighControl_Positive	Pink	9	1.37024	47	2.9154
16	Control	HighControl_Positive	Orange	10	1.31032	47	2.78791
17	Control	HighControl_Positive	Purple	6	0.938492	47	1.99679
18	Control	HighControl_Positive	Turquoise	6	0.852778	47	1.81442
19	Control	HighControl_Positive	Gray	4	0.595238	47	1.26646
20	Control	HighControl_Positive	Brown	3	0.467857	47	0.995441
21	Control	HighControl_Positive	Black	2	0.285714	47	0.607903
22	Control	LowControl_Negative	Gray	16	2.29964	47	4.89285
23	Control	LowControl_Negative	Blue	11	2.02662	47	4.31196
24	Control	LowControl_Negative	Brown	14	2.00004	47	4.2554
25	Control	LowControl_Negative	Black	11	1.59921	47	3.40257
26	Control	LowControl_Negative	Purple	7	1.00397	47	2.1361
27	Control	LowControl_Negative	Red	4	0.809524	47	1.72239
28	Control	LowControl_Negative	Pink	3	0.452381	47	0.962513
29	Control	LowControl_Negative	Yellow	3	0.378968	47	0.806315
30	Control	LowControl_Negative	Orange	1	0.2	47	0.425532
31	Control	LowControl_Positive	Red	17	2.43099	47	5.17232
32	Control	LowControl_Positive	Blue	13	2.28294	47	4.85731
33	Control	LowControl_Positive	Yellow	10	1.36706	47	2.90865
34	Control	LowControl_Positive	Orange	9	1.24841	47	2.6562
35	Control	LowControl_Positive	Green	9	1.22781	47	2.61237
36	Control	LowControl_Positive	Pink	8	1.22738	47	2.61145
37	Control	LowControl_Positive	Purple	4	0.502778	47	1.06974
38	Control	LowControl_Positive	Gray	3	0.452381	47	0.962513
39	Control	LowControl_Positive	Black	3	0.428571	47	0.911854
40	Control	LowControl_Positive	Turquoise	3	0.402778	47	0.856974
41	Control	LowControl_Positive	Brown	1	0.142857	47	0.303951
42	Parkinsons	HighControl_Negative	Gray	26	4.6048	83	5.54795
43	Parkinsons	HighControl_Negative	Black	22	3.51154	83	4.23078
44	Parkinsons	HighControl_Negative	Brown	23	3.42864	83	4.1309
45	Parkinsons	HighControl_Negative	Purple	18	3.07385	83	3.70343
46	Parkinsons	HighControl_Negative	Blue	9	2.13654	83	2.57415
47	Parkinsons	HighControl_Negative	Red	13	1.66717	83	2.00864
48	Parkinsons	HighControl_Negative	Green	7	0.813564	83	0.980198
49	Parkinsons	HighControl_Negative	Yellow	6	0.646465	83	0.778873
50	Parkinsons	HighControl_Negative	Turquoise	1	0.5	83	0.60241
51	Parkinsons	HighControl_Negative	Orange	3	0.348485	83	0.419861
52	Parkinsons	HighControl_Negative	Pink	1	0.0909091	83	0.109529
53	Parkinsons	HighControl_Positive	Red	28	3.8215	83	4.60422
54	Parkinsons	HighControl_Positive	Gray	13	2.7873	83	3.35819
55	Parkinsons	HighControl_Positive	Blue	19	2.6171	83	3.15313
56	Parkinsons	HighControl_Positive	Yellow	19	2.58975	83	3.12019
57	Parkinsons	HighControl_Positive	Turquoise	12	2.08968	83	2.51769
58	Parkinsons	HighControl_Positive	Purple	16	2.08856	83	2.51634
59	Parkinsons	HighControl_Positive	Black	12	1.99571	83	2.40447
60	Parkinsons	HighControl_Positive	Orange	14	1.8548	83	2.2347
61	Parkinsons	HighControl_Positive	Green	11	1.55119	83	1.8689
62	Parkinsons	HighControl_Positive	Brown	8	1.24167	83	1.49598
63	Parkinsons	HighControl_Positive	Pink	6	0.752778	83	0.906961
64	Parkinsons	LowControl_Negative	Gray	27	4.72222	83	5.68942
65	Parkinsons	LowControl_Negative	Brown	21	3.15761	83	3.80435
66	Parkinsons	LowControl_Negative	Black	20	3.08654	83	3.71873
67	Parkinsons	LowControl_Negative	Green	11	1.64885	83	1.98656
68	Parkinsons	LowControl_Negative	Purple	13	1.58496	83	1.90959
69	Parkinsons	LowControl_Negative	Blue	8	1.25556	83	1.51272
70	Parkinsons	LowControl_Negative	Yellow	8	0.993687	83	1.19721
71	Parkinsons	LowControl_Negative	Red	7	0.90202	83	1.08677
72	Parkinsons	LowControl_Negative	Orange	3	0.382576	83	0.460935
73	Parkinsons	LowControl_Negative	Turquoise	2	0.291667	83	0.351406
74	Parkinsons	LowControl_Negative	Pink	2	0.215909	83	0.260131
75	Parkinsons	LowControl_Positive	Red	23	3.56154	83	4.29102
76	Parkinsons	LowControl_Positive	Blue	23	3.53099	83	4.2542
77	Parkinsons	LowControl_Positive	Gray	11	2.07063	83	2.49474
78	Parkinsons	LowControl_Positive	Green	14	2.05278	83	2.47323
79	Parkinsons	LowControl_Positive	Yellow	16	1.98301	83	2.38917
80	Parkinsons	LowControl_Positive	Purple	14	1.84058	83	2.21757
81	Parkinsons	LowControl_Positive	Orange	13	1.83258	83	2.20792
82	Parkinsons	LowControl_Positive	Turquoise	9	1.22302	83	1.47351
83	Parkinsons	LowControl_Positive	Black	8	1.11515	83	1.34356
84	Parkinsons	LowControl_Positive	Brown	6	0.708333	83	0.853414
85	Parkinsons	LowControl_Positive	Pink	5	0.627778	83	0.756359
